# Supplementary material for: Internode Length Is Correlated with GA3 Content and Is Crucial to the Harvesting Performance of Tea-Picking Machines
Source: Plants (Basel). 2023 Jun 30;12(13):2508. doi: 10.3390/plants12132508 (PMC10347219; doi:10.3390/plants12132508)
Supplement: Supplementary file 1 [file plants-12-02508-s001.zip]

Archive with 1 entries (1 files):
- plants-2448593-supplementary.pdf
